# Supplementary material for: Associations of Work-Family Conflict with Family-Specific, Work-Specific, and Well-Being-Related Variables in a Sample of Polish and Ukrainian Adults during the Second Wave of the COVID-19 Pandemic: A Cross-Sectional Study
Source: Int J Environ Res Public Health. 2022 Sep 2;19(17):10954. doi: 10.3390/ijerph191710954 (PMC9517904; doi:10.3390/ijerph191710954)
Supplement: Supplementary file 1 [file ijerph-19-10954-s001.zip]

Archive with 1 entries (1 files):
- ijerph-1888574-supplementary.pdf
